# Supplementary material for: HDACs Gene Family Analysis of Eight Rosaceae Genomes Reveals the Genomic Marker of Cold Stress in Prunus mume
Source: Int J Mol Sci. 2022 May 25;23(11):5957. doi: 10.3390/ijms23115957 (PMC9180812; doi:10.3390/ijms23115957)
Supplement: Supplementary file 1 [file ijms-23-05957-s001.zip]

Archive with 4 entries (3 files):
- ijms-1723682-supplementary/Supplementary Materials/
- ijms-1723682-supplementary/Supplementary Materials/Figure S1-4,6-10.pdf
- ijms-1723682-supplementary/Supplementary Materials/Figure S5.pdf
- ijms-1723682-supplementary/Supplementary Materials/TableS1-7.xlsx
