# Supplementary material for: HDACs Gene Family Analysis of Eight Rosaceae Genomes Reveals the Genomic Marker of Cold Stress in Prunus mume
Source: Int J Mol Sci. 2022 May 25;23(11):5957. doi: 10.3390/ijms23115957 (PMC9180812; doi:10.3390/ijms23115957)
Supplement: Supplementary file 1 [file ijms-23-05957-s001.zip › ijms-1723682-supplementary/Supplementary Materials/TableS1-7.xlsx]

## Sheet: Table S1
Table S1 Gene id list of HDA1 and SIR2 family initially identified using hidden Markov models (HMMs) methods
#				#NAME?	sequen	ce ---	---	----	#NAME?	is domain	-------	------	hmm	coord	ali	coord	env	coord
# target name	accession tlen query name		accession	qlen	E-value	score	bias	#	of	c-Evalue	i-Evalue	score	bias	from	to	from	to	from	to	acc	des	cription of target
#-----------------	-- ---------- ----- --------------------		----------	-----	---------	------	-----	---	---	---------	---------	------	-----	-----	-----	-----	-----	-----	-----	----	---	------------------
Potri.004G092900.1	-	656	Hist_deacetyl	PF00850.21	307	1.4e-89	302	0	1	1	8.9e-93	1.9e-89	301.6	0	1	306	36	336	36	337	0.92	pacid=42796609	transcript=Potri.004G092900.1 locus=Potri.004G092900 ID=Potri.004G092900.1.v4.1 annot-version=v4.1
Potri.015G082500.1	-	468	Hist_deacetyl	PF00850.21	307	1.6e-85	288.7	0	1	1	9.6e-89	2.1e-85	288.3	0	1	305	39	330	39	332	0.94	pacid=42775410	transcript=Potri.015G082500.1 locus=Potri.015G082500 ID=Potri.015G082500.1.v4.1 annot-version=v4.1
Potri.012G060400.10	-	593	Hist_deacetyl	PF00850.21	307	2.6e-85	288	0	1	1	1.7e-88	3.6e-85	287.6	0	1	306	205	493	205	494	0.96	pacid=42782654	transcript=Potri.012G060400.10 locus=Potri.012G060400 ID=Potri.012G060400.10.v4.1 annot-version=v4.1
Potri.005G064200.1	-	415	Hist_deacetyl	PF00850.21	307	1e-84	286.1	0	1	1	5.5e-88	1.2e-84	285.8	0	1	305	71	375	71	377	0.93	pacid=42802322	transcript=Potri.005G064200.1 locus=Potri.005G064200 ID=Potri.005G064200.1.v4.1 annot-version=v4.1
Potri.001G460000.1	-	430	Hist_deacetyl	PF00850.21	307	1.2e-84	285.8	0.2	1	1	6.7e-88	1.5e-84	285.6	0.2	1	304	24	313	24	316	0.94	pacid=42790483	transcript=Potri.001G460000.1 locus=Potri.001G460000 ID=Potri.001G460000.1.v4.1 annot-version=v4.1
Potri.012G083800.1	-	441	Hist_deacetyl	PF00850.21	307	5.5e-84	283.7	0	1	1	3e-87	6.6e-84	283.4	0	1	305	39	330	39	332	0.93	pacid=42782891	transcript=Potri.012G083800.1 locus=Potri.012G083800 ID=Potri.012G083800.1.v4.1 annot-version=v4.1
Potri.004G209800.4	-	502	Hist_deacetyl	PF00850.21	307	1.1e-83	282.7	0	1	1	6.3e-87	1.4e-83	282.4	0	1	304	37	325	37	328	0.94	pacid=42796747	transcript=Potri.004G209800.4 locus=Potri.004G209800 ID=Potri.004G209800.4.v4.1 annot-version=v4.1
Potri.009G170700.2	-	500	Hist_deacetyl	PF00850.21	307	2.5e-83	281.5	0	1	1	1.4e-86	3.1e-83	281.2	0	1	304	37	325	37	328	0.94	pacid=42772195	transcript=Potri.009G170700.2 locus=Potri.009G170700 ID=Potri.009G170700.2.v4.1 annot-version=v4.1
Potri.009G020500.5	-	380	Hist_deacetyl	PF00850.21	307	8.5e-76	256.8	0	1	1	4.7e-79	1e-75	256.5	0	1	305	43	334	43	336	0.94	pacid=42772480	transcript=Potri.009G020500.5 locus=Potri.009G020500 ID=Potri.009G020500.5.v4.1 annot-version=v4.1
Potri.006G230300.5	-	392	Hist_deacetyl	PF00850.21	307	1.2e-49	170.9	0	1	1	7.5e-53	1.6e-49	170.5	0	1	302	100	379	100	383	0.9	pacid=42768019	transcript=Potri.006G230300.5 locus=Potri.006G230300 ID=Potri.006G230300.5.v4.1 annot-version=v4.1
Pm024963	- 1154 Hist_deacetyl	1154	Hist_deacetyl	PF00850.21	307	1.1e-92	311.6	0	1	1	4.3e-96	1.5e-92	311.1	0	1	306	527	827	527	828	0.93	locus=Pm7:15266102:15276904:- [translate_table: standard]
Pm030196	- 553 Hist_deacetyl	553	Hist_deacetyl	PF00850.21	307	3.6e-88	296.7	0.2	1	1	1.4e-91	4.8e-88	296.3	0.2	1	306	213	501	213	502	0.96	locus=scaffold475:604914:609754:+ [translate_table: standard]
Pm020717	- 526 Hist_deacetyl	526	Hist_deacetyl	PF00850.21	307	3.7e-84	283.5	0	1	1	1.3e-87	4.6e-84	283.2	0	1	304	36	324	36	327	0.94	locus=Pm6:4563645:4566945:+ [translate_table: standard]
Pm001272	- 465 Hist_deacetyl	465	Hist_deacetyl	PF00850.21	307	1.1e-83	282	0.1	1	1	4e-87	1.4e-83	281.6	0.1	1	304	65	354	65	357	0.94	locus=Pm1:8592813:8599790:+ [translate_table: standard]
Pm012683	- 1670 Hist_deacetyl	1670	Hist_deacetyl	PF00850.21	307	5.9e-82	276.3	0	1	1	2.6e-85	8.9e-82	275.7	0	6	304	1322	1630	1286	1633	0.88	locus=Pm3:22371322:22386423:- [translate_table: standard]
Pm001496	- 382 Hist_deacetyl	382	Hist_deacetyl	PF00850.21	307	1.3e-76	258.8	0	1	1	4.4e-80	1.5e-76	258.5	0	1	305	46	337	46	339	0.94	locus=Pm1:10654677:10656455:- [translate_table: standard]
Pm024325	- 339 Hist_deacetyl	339	Hist_deacetyl	PF00850.21	307	3.4e-52	178.5	0.1	1	1	1.3e-55	4.6e-52	178.1	0.1	146	305	46	200	42	202	0.96	locus=Pm7:11775721:11778443:- [translate_table: standard]
Pm005492	- 505 Hist_deacetyl	505	Hist_deacetyl	PF00850.21	307	1.9e-50	172.8	0	1	1	7e-54	2.4e-50	172.4	0	1	305	106	388	106	390	0.89	locus=Pm2:11317538:11321633:- [translate_table: standard]
Pm017060	- 316 Hist_deacetyl	316	Hist_deacetyl	PF00850.21	307	5.4e-36	125.3	0	1	1	7.1e-34	2.5e-30	106.7	0	136	255	135	256	132	267	0.92	locus=Pm5:7703890:7705879:- [translate_table: standard]
PARG24954m01	- 317 Hist_deacetyl	-667	Hist_deacetyl	PF00850.21	307	9.6e-94	315.7	0	1	1	6.2e-97	1.4e-93	315.2	0	1	306	40	340	40	341	0.93	-
PARG25069m01	- 318 Hist_deacetyl	-596	Hist_deacetyl	PF00850.21	307	3.2e-88	297.6	0.2	1	1	2e-91	4.3e-88	297.2	0.2	1	306	213	501	213	502	0.96	-
PARG09739m01	- 319 Hist_deacetyl	-444	Hist_deacetyl	PF00850.21	307	1.7e-86	291.9	0	1	1	9.4e-90	2e-86	291.7	0	1	305	101	405	101	407	0.93	-
PARG24575m01	- 320 Hist_deacetyl	-467	Hist_deacetyl	PF00850.21	307	2.6e-86	291.3	0	1	1	1.4e-89	3.1e-86	291	0	1	305	37	328	37	330	0.93	-
PARG20644m01	- 321 Hist_deacetyl	-495	Hist_deacetyl	PF00850.21	307	2.6e-84	284.8	0	1	1	1.5e-87	3.2e-84	284.5	0	1	304	36	324	36	327	0.94	-
PARG01339m01	- 322 Hist_deacetyl	-389	Hist_deacetyl	PF00850.21	307	1.1e-83	282.6	0.1	1	1	6.2e-87	1.3e-83	282.4	0.1	1	304	16	305	16	308	0.94	-
PARG01457m01	- 323 Hist_deacetyl	-382	Hist_deacetyl	PF00850.21	307	3.4e-76	258.1	0	1	1	1.9e-79	4.2e-76	257.8	0	1	305	46	337	46	339	0.94	-
PARG07599m01	- 324 Hist_deacetyl	-404	Hist_deacetyl	PF00850.21	307	2.7e-50	173	0	1	1	1.5e-53	3.3e-50	172.7	0	1	305	106	388	106	390	0.89	-
PARG16441m01	- 325 Hist_deacetyl	-458	Hist_deacetyl	PF00850.21	307	1.4e-47	164.1	0.1	1	1	5.7e-46	1.2e-42	147.9	0.1	152	304	256	412	250	415	0.94	-
Prupe.5G204500.1	- 326 Hist_deacetyl	-668	Hist_deacetyl	PF00850.21	307	9.2e-94	315.6	0	1	1	6.2e-97	1.3e-93	315.2	0	1	306	40	340	40	341	0.93	pacid=32097089	transcript=Prupe.5G204500.1	locus=Prupe.5G204500	ID=Prupe.5G204500.1.v2.1	annot-version=v2.1
Prupe.5G217800.1	- 327 Hist_deacetyl	-597	Hist_deacetyl	PF00850.21	307	1.2e-87	295.6	0.2	1	1	7.8e-91	1.6e-87	295.1	0.2	1	306	213	501	213	502	0.96	pacid=32099797	transcript=Prupe.5G217800.1	locus=Prupe.5G217800	ID=Prupe.5G217800.1.v2.1	annot-version=v2.1
Prupe.4G272300.1	- 328 Hist_deacetyl	-446	Hist_deacetyl	PF00850.21	307	1.5e-86	292	0	1	1	9.3e-90	1.9e-86	291.6	0	1	305	102	406	102	408	0.93	pacid=32095276	transcript=Prupe.4G272300.1	locus=Prupe.4G272300	ID=Prupe.4G272300.1.v2.1	annot-version=v2.1
Prupe.5G167200.1	- 329 Hist_deacetyl	-468	Hist_deacetyl	PF00850.21	307	2.4e-86	291.3	0	1	1	1.4e-89	2.8e-86	291	0	1	305	37	328	37	330	0.93	pacid=32096485	transcript=Prupe.5G167200.1	locus=Prupe.5G167200	ID=Prupe.5G167200.1.v2.1	annot-version=v2.1
Prupe.8G183700.1	- 330 Hist_deacetyl	-496	Hist_deacetyl	PF00850.21	307	2.3e-84	284.8	0	1	1	1.4e-87	2.9e-84	284.5	0	1	304	36	324	36	327	0.94	pacid=32079802	transcript=Prupe.8G183700.1	locus=Prupe.8G183700	ID=Prupe.8G183700.1.v2.1	annot-version=v2.1
Prupe.6G122500.1	- 331 Hist_deacetyl	-431	Hist_deacetyl	PF00850.21	307	8.2e-84	283	0.1	1	1	5.1e-87	1e-83	282.6	0.1	1	304	24	313	24	316	0.94	pacid=32088345	transcript=Prupe.6G122500.1	locus=Prupe.6G122500	ID=Prupe.6G122500.1.v2.1	annot-version=v2.1
Prupe.6G143900.1	- 332 Hist_deacetyl	-383	Hist_deacetyl	PF00850.21	307	8.5e-75	253.3	0	1	1	5.1e-78	1e-74	253.1	0	1	305	46	337	46	339	0.94	pacid=32087956	transcript=Prupe.6G143900.1	locus=Prupe.6G143900	ID=Prupe.6G143900.1.v2.1	annot-version=v2.1
Prupe.1G413100.1	- 333 Hist_deacetyl	-405	Hist_deacetyl	PF00850.21	307	1.5e-50	173.7	0	1	1	8.9e-54	1.8e-50	173.4	0	1	305	106	388	106	390	0.89	pacid=32119142	transcript=Prupe.1G413100.1	locus=Prupe.1G413100	ID=Prupe.1G413100.1.v2.1	annot-version=v2.1
Prupe.2G016900.1	- 334 Hist_deacetyl	-95	Hist_deacetyl	PF00850.21	307	1.3e-18	68.8	0	1	1	6.8e-22	1.4e-18	68.7	0	226	303	2	80	1	84	0.94	pacid=32079024	transcript=Prupe.2G016900.1	locus=Prupe.2G016900	ID=Prupe.2G016900.1.v2.1	annot-version=v2.1
evm.model.Chr5.434	-	668	Hist_deacetyl	PF00850.21	307	4.6e-94	315.7	0	1	1	2.4e-97	6.5e-94	315.2	0	1	306	40	340	40	341	0.93	+
evm.model.Chr5.314	-	597	Hist_deacetyl	PF00850.21	307	4.1e-89	299.5	0.2	1	1	2.1e-92	5.6e-89	299	0.2	1	306	213	501	213	502	0.96	-
evm.model.Chr5.813	-	360	Hist_deacetyl	PF00850.21	307	3.7e-87	293	0	1	1	1.6e-90	4.3e-87	292.8	0	1	305	46	337	46	339	0.93	+
evm.model.Chr4.2709_evm.model.Chr4.2710	-	490	Hist_deacetyl	PF00850.21	307	2.8e-86	290.1	0	1	1	1.3e-89	3.4e-86	289.8	0	1	305	146	450	146	452	0.93	+
evm.model.Chr8.1930	-	496	Hist_deacetyl	PF00850.21	307	1.2e-84	284.8	0	1	1	5.5e-88	1.5e-84	284.5	0	1	304	36	324	36	327	0.94	+
evm.model.Chr6.1234	-	431	Hist_deacetyl	PF00850.21	307	3.3e-84	283.3	0.1	1	1	1.6e-87	4.3e-84	283	0.1	1	304	24	313	24	316	0.94	+
evm.model.Chr6.1470	-	383	Hist_deacetyl	PF00850.21	307	1.7e-76	258	0	1	1	7.9e-80	2.1e-76	257.7	0	1	305	46	337	46	339	0.94	-
evm.model.Chr1.1717	-	405	Hist_deacetyl	PF00850.21	307	3.6e-51	174.8	0	1	1	1.7e-54	4.6e-51	174.5	0	1	305	106	388	106	390	0.88	+
evm.model.Chr2.46	-	152	Hist_deacetyl	PF00850.21	307	3.4e-45	155.2	0.4	1	1	1.5e-48	4e-45	154.9	0.4	80	221	6	149	3	151	0.95	+
PQP93242.1	- 834 Hist_deacetyl	834	Hist_deacetyl	PF00850.21	307	2e-88	297.9	1.8	1	1	7.6e-92	2.8e-88	297.4	0.2	1	306	446	734	446	735	0.96	-
PQP94174.1	- 351 Hist_deacetyl	351	Hist_deacetyl	PF00850.21	307	1.9e-86	291.4	0	1	1	5.7e-90	2.2e-86	291.2	0	1	305	8	312	8	314	0.93	-
PQP91789.1	- 445 Hist_deacetyl	445	Hist_deacetyl	PF00850.21	307	2.5e-86	291	0	1	1	8.5e-90	3.2e-86	290.7	0	1	305	102	406	102	408	0.93	-
PQM42288.1	- 495 Hist_deacetyl	495	Hist_deacetyl	PF00850.21	307	2e-84	284.8	0	1	1	6.7e-88	2.5e-84	284.5	0	1	304	36	324	36	327	0.94	-
PQQ13266.1	- 382 Hist_deacetyl	382	Hist_deacetyl	PF00850.21	307	4.3e-76	257.4	0	1	1	1.4e-79	5.3e-76	257.1	0	1	305	46	337	46	339	0.94	-
PQQ10341.1	- 414 Hist_deacetyl	414	Hist_deacetyl	PF00850.21	307	1.3e-74	252.6	0.1	1	1	4.9e-78	1.8e-74	252.1	0.1	72	304	50	273	24	276	0.93	-
PQM38408.1	- 404 Hist_deacetyl	404	Hist_deacetyl	PF00850.21	307	2e-50	173.1	0	1	1	6.6e-54	2.5e-50	172.8	0	1	305	106	388	106	390	0.89	-
PQQ00480.1	- 199 Hist_deacetyl	199	Hist_deacetyl	PF00850.21	307	5.3e-46	158.6	1.7	1	1	9.4e-43	3.5e-39	136.2	1.1	90	204	86	196	85	199	0.94	-
PQP91793.1	- 186 Hist_deacetyl	186	Hist_deacetyl	PF00850.21	307	7e-38	131.9	0.1	1	1	2.4e-41	9e-38	131.6	0.1	71	184	40	179	13	183	0.83	-
PQQ08601.1	- 387 Hist_deacetyl	387	Hist_deacetyl	PF00850.21	307	6e-37	128.9	0	1	1	1.1e-33	3.9e-30	106.5	0	136	305	211	371	208	373	0.93	-
PQQ00481.1	- 240 Hist_deacetyl	240	Hist_deacetyl	PF00850.21	307	7.9e-20	72.6	0	1	1	2.6e-23	9.9e-20	72.3	0	216	305	1	86	1	88	0.97	-
Pav_sc0000358.1_g140.1.mk	-	663	Hist_deacetyl	PF00850.21	307	3.9e-94	316.8	0	1	1	1.5e-97	5.5e-94	316.3	0	1	306	40	340	40	341	0.93	64216..70254 +
Pav_sc0000216.1_g410.1.mk	-	445	Hist_deacetyl	PF00850.21	307	1.8e-86	291.6	0	1	1	6.5e-90	2.4e-86	291.2	0	1	305	102	406	102	408	0.93	177563..186564	-
Pav_sc0006018.1_g360.1.mk	-	467	Hist_deacetyl	PF00850.21	307	2.2e-86	291.3	0	1	1	7.2e-90	2.6e-86	291	0	1	305	37	328	37	330	0.93	150914..154177	+
Pav_sc0000383.1_g780.1.mk	-	438	Hist_deacetyl	PF00850.21	307	1.7e-84	285.1	0	1	1	6.5e-88	2.4e-84	284.6	0	1	306	6	305	6	306	0.93	378011..383633	+
Pav_sc0000407.1_g200.1.mk	-	495	Hist_deacetyl	PF00850.21	307	2.1e-84	284.8	0	1	1	7.3e-88	2.6e-84	284.5	0	1	304	36	324	36	327	0.94	89119..93260 -
Pav_sc0001120.1_g110.1.mk	-	335	Hist_deacetyl	PF00850.21	307	1.3e-70	239.6	0.1	1	1	4.4e-74	1.6e-70	239.2	0.1	53	305	45	290	36	292	0.91	59382..61359 -
Pav_sc0006365.1_g030.1.mk	-	317	Hist_deacetyl	PF00850.21	307	2e-65	222.5	0.9	1	1	2.2e-64	7.8e-61	207.4	0.2	1	229	24	242	24	253	0.92	6963..11133 +
Pav_sc0000069.1_g920.1.mk	-	374	Hist_deacetyl	PF00850.21	307	2.5e-46	159.7	0	1	1	9.2e-50	3.4e-46	159.3	0	41	305	86	330	69	332	0.91	432189..435636	+
Pav_sc0009459.1_g010.1.br	-	187	Hist_deacetyl	PF00850.21	307	1.2e-41	144.4	1.4	1	1	3.7e-45	1.3e-41	144.2	1.4	1	171	24	184	24	187	0.91	1..2119 -
Pav_sc0000358.1_g090.1.mk	-	345	Hist_deacetyl	PF00850.21	307	1.7e-36	127.4	0	1	1	8.6e-40	3.1e-36	126.6	0	173	306	2	136	1	137	0.94	42743..46895 +
Pav_co3992983.1_g010.1.mk	-	61	Hist_deacetyl	PF00850.21	307	1.5e-15	58.7	0	1	1	4.2e-19	1.5e-15	58.6	0	198	256	2	61	1	61	0.96	190..1020 +
Pav_sc0005304.1_g010.1.br	-	143	Hist_deacetyl	PF00850.21	307	2.8e-09	38.1	0	1	1	1.1e-12	3.9e-09	37.6	0	41	153	25	120	19	121	0.85	3030..3694 -
HF09346-RA	-	659	Hist_deacetyl	PF00850.21	307	8.1e-95	319	0	1	1	3.8e-98	1.1e-94	318.5	0	1	306	41	341	41	342	0.93	[mRNA]	[translate_table:	standard]
HF24764-RA	-	663	Hist_deacetyl	PF00850.21	307	1.5e-94	318.2	0	1	1	7e-98	2.1e-94	317.7	0	1	306	41	341	41	342	0.93	[mRNA]	[translate_table:	standard]
HF09430-RA	-	573	Hist_deacetyl	PF00850.21	307	5.7e-89	299.8	0.2	1	1	2.7e-92	7.9e-89	299.4	0.2	1	306	190	478	190	479	0.95	[mRNA]	[translate_table:	standard]
HF24367-RA	-	502	Hist_deacetyl	PF00850.21	307	1.2e-86	292.2	0	1	1	5.4e-90	1.6e-86	291.8	0	1	305	109	413	109	415	0.93	[mRNA]	[translate_table:	standard]
HF10663-RA	-	495	Hist_deacetyl	PF00850.21	307	1.2e-85	288.9	0	1	1	4.9e-89	1.5e-85	288.6	0	1	304	36	324	36	327	0.94	[mRNA]	[translate_table:	standard]
HF36232-RA	-	495	Hist_deacetyl	PF00850.21	307	2.2e-85	288	0	1	1	9.1e-89	2.7e-85	287.7	0	1	304	36	324	36	327	0.94	[mRNA]	[translate_table:	standard]
HF09084-RA	-	860	Hist_deacetyl	PF00850.21	307	3.8e-85	287.2	0	1	1	1.9e-88	5.7e-85	286.7	0	1	305	37	328	37	330	0.94	[mRNA]	[translate_table:	standard]
HF41356-RA	-	696	Hist_deacetyl	PF00850.21	307	9.4e-85	286	0	1	1	4.4e-88	1.3e-84	285.5	0	1	305	37	328	37	330	0.94	[mRNA]	[translate_table:	standard]
HF06011-RA	-	430	Hist_deacetyl	PF00850.21	307	1.6e-83	282	0.2	1	1	6.7e-87	2e-83	281.6	0.2	1	304	24	313	24	316	0.94	[mRNA]	[translate_table:	standard]
HF40825-RA	-	382	Hist_deacetyl	PF00850.21	307	6.7e-77	260.2	0	1	1	2.8e-80	8.2e-77	259.9	0	1	305	46	337	46	339	0.94	[mRNA]	[translate_table:	standard]
HF24668-RA	-	520	Hist_deacetyl	PF00850.21	307	8.9e-65	220.4	0.8	1	2	5.2e-29	1.6e-25	91.5	0.3	22	158	217	338	201	338	0.89	[mRNA]	[translate_table:	standard]
HF21219-RA	-	426	Hist_deacetyl	PF00850.21	307	3.9e-51	175.6	0	1	1	1.7e-54	5.2e-51	175.2	0	1	304	120	401	120	403	0.89	[mRNA]	[translate_table:	standard]
HF10684-RA	-	371	Hist_deacetyl	PF00850.21	307	1.1e-26	95.3	0.3	1	1	6.2e-23	1.8e-19	71.5	0.1	1	146	36	159	36	162	0.88	[mRNA]	[translate_table:	standard]
HF10676-RA	-	173	Hist_deacetyl	PF00850.21	307	5.8e-19	69.9	0	1	1	2.6e-22	7.6e-19	69.5	0	188	300	8	108	3	115	0.92	[mRNA]	[translate_table:	standard]
HF05075-RA	-	299	Hist_deacetyl	PF00850.21	307	1.6e-14	55.3	0	1	1	2.6e-11	7.8e-08	33.3	0	158	198	133	172	133	198	0.89	[mRNA]	[translate_table:	standard]
RC7G0059300	- 664 Hist_deacetyl	664	Hist_deacetyl	PF00850.21	307	1.2e-89	301.9	0	1	1	6.6e-93	1.8e-89	301.3	0	1	306	36	339	36	340	0.91	-
RC7G0074500	- 546 Hist_deacetyl	546	Hist_deacetyl	PF00850.21	307	1.9e-87	294.7	0	1	1	9.9e-91	2.6e-87	294.2	0	1	306	160	448	160	449	0.95	-
RC2G0299600	- 459 Hist_deacetyl	459	Hist_deacetyl	PF00850.21	307	1e-86	292.3	0	1	1	4.6e-90	1.2e-86	292	0	1	305	116	420	116	422	0.92	-
RC7G0147600	- 466 Hist_deacetyl	466	Hist_deacetyl	PF00850.21	307	3.5e-85	287.2	0	1	1	1.6e-88	4.2e-85	287	0	1	305	36	327	36	329	0.94	-
RC7G0370900	- 432 Hist_deacetyl	432	Hist_deacetyl	PF00850.21	307	3.4e-84	284	0.1	1	1	1.6e-87	4.3e-84	283.6	0.1	1	304	24	313	24	316	0.94	-
RC6G0321000	- 455 Hist_deacetyl	455	Hist_deacetyl	PF00850.21	307	9.9e-84	282.4	0	1	1	4.7e-87	1.2e-83	282.1	0	3	304	1	287	1	290	0.94	-
RC3G0098400	- 297 Hist_deacetyl	297	Hist_deacetyl	PF00850.21	307	7e-60	204.1	0.3	1	1	3.5e-63	9.2e-60	203.7	0.3	110	305	12	201	5	203	0.95	-
RC6G0587500	- 431 Hist_deacetyl	431	Hist_deacetyl	PF00850.21	307	1.2e-47	164	0	1	1	6e-51	1.6e-47	163.5	0	1	302	123	412	123	416	0.88	-
RC1G0265100	- 75 Hist_deacetyl	75	Hist_deacetyl	PF00850.21	307	1.3e-23	85	2.6	1	1	5.6e-27	1.5e-23	84.8	2.6	129	184	1	56	1	63	0.96	-
RC6G0022900	- 56 Hist_deacetyl	56	Hist_deacetyl	PF00850.21	307	1.2e-22	81.9	3.9	1	1	4.8e-26	1.3e-22	81.8	3.9	129	183	1	55	1	56	0.98	-
RC6G0533000	- 56 Hist_deacetyl	56	Hist_deacetyl	PF00850.21	307	6.8e-21	76.1	5.6	1	1	2.7e-24	7.2e-21	76	5.6	129	183	1	55	1	56	0.98	-
RC0G0043900	- 213 Hist_deacetyl	213	Hist_deacetyl	PF00850.21	307	1.2e-13	52.3	0.5	1	1	1.3e-11	3.4e-08	34.4	0	148	261	90	210	78	212	0.69	-
RC5G0420300	- 79 Hist_deacetyl	79	Hist_deacetyl	PF00850.21	307	5.5e-08	33.7	0	1	1	2.5e-11	6.6e-08	33.4	0	170	235	8	76	7	78	0.92	-
HF24385-RA	-	502	SIR2	PF02146.19	179	1.2e-42	147.1	0	1	1	1.2e-46	1.8e-42	146.6	0	1	176	199	414	199	417	0.97	[mRNA]	[translate_table:	standard]
HF04109-RA	-	484	SIR2	PF02146.19	179	1.4e-28	101.4	0	1	2	1.6e-09	2.4e-05	25.6	0	1	24	52	75	52	84	0.87	[mRNA]	[translate_table:	standard]
HF02532-RA	-	357	SIR2	PF02146.19	179	1.3e-12	49.3	0	1	1	1.4e-16	2.1e-12	48.6	0	84	179	1	102	1	102	0.86	[mRNA]	[translate_table:	standard]
PARG09672m02	-	391	SIR2	PF02146.19	179	2.1e-43	149.9	0	1	1	2.8e-47	3.6e-43	149.1	0	1	176	117	332	117	335	0.97	-
PARG09445m01	-	644	SIR2	PF02146.19	179	5.3e-29	102.9	0.1	1	2	2.9e-09	3.8e-05	25.2	0	1	24	14	37	14	47	0.87	-
Pav_sc0000052.1_g720.1.mk	-	482	SIR2	PF02146.19	179	8.6e-29	102	0.1	1	2	1e-09	2.3e-05	25.7	0	1	24	52	75	52	85	0.87	292274..301417	+
Pav_sc0005787.1_g010.1.mk	-	329	SIR2	PF02146.19	179	6.7e-27	95.8	0.2	1	2	2.2e-09	4.8e-05	24.6	0.1	1	21	110	130	110	141	0.93	1..6581 -
Pm012571	-	289	SIR2	PF02146.19	179	3.6e-42	145.1 0.0	1 1 3e-46 4.7e-42 144.7 0.0	1	176	14	230	14	233	0.96	locus=Pm3:21128022:21133530:+	[translate_table:	standard]
Pm012119	-	471	SIR2	PF02146.19	179	4.3e-29	102.5 0.1	1 2 1e-09 1.6e-05 25.7 0.0	1	24	52	75	52	85	0.87	locus=Pm3:16292209:16300038:+	[translate_table:	standard]
Potri.005G068400.1.p	-	388	SIR2	PF02146.19	179	1.3e-43	150.6 0.0	1 1 1e-47 1.8e-43 150.1 0.0	1	176	113	328	113	331	0.97	pacid=42805354 transcript=Potri.005G068400.1	locus=Potri.005G068400	ID=Potri.005G068400.1.v4.1	annot-version=v4.1
Potri.001G368100.1.p	-	465	SIR2	PF02146.19	179	5.8e-28	99.5 0.1	1 2 1.7e-09 3e-05 25.6 0.0	1	23	52	74	52	84	0.88	pacid=42787745 transcript=Potri.001G368100.1	locus=Potri.001G368100	ID=Potri.001G368100.1.v4.1	annot-version=v4.1
Prupe.4G275900.1.p	-	392	SIR2	PF02146.19	179	2.3e-43	149.6	0	1	1	2.8e-47	3.3e-43	149.1	0	1	176	117	332	117	335	0.97	pacid=32095443	transcript=Prupe.4G275900.1	locus=Prupe.4G275900	ID=Prupe.4G275900.1.v2.1	annot-version=v2.1
Prupe.4G243700.1.p	-	472	SIR2	PF02146.19	179	6.7e-29	102.5	0.1	1	2	2e-09	2.4e-05	25.7	0	1	24	52	75	52	85	0.87	pacid=32091325	transcript=Prupe.4G243700.1	locus=Prupe.4G243700	ID=Prupe.4G243700.1.v2.1	annot-version=v2.1
evm.model.Chr4.2754.3	-	477	SIR2	PF02146.19	179	8.4e-40	137	0.1	2	2	2.7e-09	3.3e-05	24.3	0.3	121	176	363	417	345	420	0.67	+
evm.model.Chr4.2245	-	150	SIR2	PF02146.19	179	7e-08	33	0.1	1	1	2.1e-10	2.6e-06	27.9	0	1	24	52	75	52	85	0.86	+
RC2G0306000	-	337	SIR2	PF02146.19	179	1.3e-30	107.8 0.0	1 1 1.6e-34 2.1e-30 107.1 0.0	1	143	113	294	113	299	0.96	-
RC5G0440000	-	469	SIR2	PF02146.19	179	1.1e-29	104.8 0.2	1 2 1.5e-09 2e-05 25.7 0.0	1	24	52	75	52	85	0.87	-
RC2G0306100	-	86	SIR2	PF02146.19	179	3.6e-06	28.2 0.0	1 1 3.3e-10 4.4e-06 27.9 0.0	142	176	8	43	3	46	0.91	-

## Sheet: Table S2
Table S2 Gene id list of HD2 family initially identified using BLASTP methods
Query id	Subject id	% identity	alignment length	mismatches	gap openings	q. start	q. end	s. start	s. end	e-value	bit score
HF40662-RA	AtHDA3/HD2A/HDT1(NM_114344.4)	59.14	93	22	5	213	301	163	243	6e-21	77.8
HF33026-RA	AtHDA3/HD2A/HDT1(NM_114344.4)	59.57	94	37	1	1	93	1	94	4e-36	120
HF06037-RA	AtHDA3/HD2A/HDT1(NM_114344.4)	56.18	89	38	1	21	108	4	92	8e-28	98.6
HF36515-RA	AtHD2C/HDT3(NM_120455.4)	61.7	94	30	3	763	850	200	293	4e-27	101	delete
HF19947-RA	AtHD2C/HDT3(NM_120455.4)	60.64	94	31	3	129	216	200	293	2e-27	97.4	delete
HF19948-RA	AtHDA3/HD2A/HDT1(NM_114344.4)	53.85	91	40	2	255	344	5	94	3e-25	90.9	delete
PARG01141m01	AtHDA3/HD2A/HDT1(NM_114344.4)	55.32	94	25	1	1	93	1	94	9e-34	114
PARG26779m01	AtHD2C/HDT3(NM_120455.4)	62.77	94	43	3	766	853	200	293	2e-28	105	delete
Pav_sc0000363.1_g190.1.mk	AtHD2C/HDT3(NM_120455.4)	64.89	94	27	3	125	212	200	293	7e-32	108
Pav_sc0000467.1_g060.1.mk	AtHDA3/HD2A/HDT1(NM_114344.4)	54.26	94	42	1	1	93	1	94	1e-32	111
Pm001222	AtHDA3/HD2A/HDT1(NM_114344.4)	44.68	94	29	3	155	245	170	243	5e-14	57.8
Pm026245	AtHDA3/HD2A/HDT1(NM_114344.4)	52.63	95	43	2	1	94	1	94	2e-30	105
Prupe.6G118700.1.p	AtHDA3/HD2A/HDT1(NM_114344.4)	52.81	89	41	1	28	115	6	94	3e-28	99.4
Prupe.7G118500.1.p	AtHD2C/HDT3(NM_120455.4)	64.89	94	27	3	208	295	200	293	4e-31	108
evm.model.Chr6.1192_evm.model.Chr6.1193	AtHDA3/HD2A/HDT1(NM_114344.4)	53.54	99	25	4	190	285	163	243	6e-20	75.1
evm.model.Chr7.1544.2	AtHD2C/HDT3(NM_120455.4)	64.89	94	27	3	208	295	200	293	6e-31	107
PQP98163.1	AtHDA3/HD2A/HDT1(NM_114344.4)	37.74	265	98	10	1	218	1	245	2e-39	127
PQM39691.1	AtHD2C/HDT3(NM_120455.4)	55.68	88	34	3	20	102	205	292	2e-23	80.5
RC3G0233400	AtHD2C/HDT3(NM_120455.4)	54.26	94	38	3	41	129	200	293	4e-23	80.9
RC3G0233500	AtHDA3/HD2A/HDT1(NM_114344.4)	52.13	94	41	3	5	96	1	92	2e-27	91.7
RC5G0469900	AtHDA3/HD2A/HDT1(NM_114344.4)	52.48	101	30	3	105	205	163	245	2e-12	52.4
RC5G0470000	AtHDA3/HD2A/HDT1(NM_114344.4)	54.26	94	42	1	1	93	1	94	4e-32	104
Potri.006G116500.1.p	AtHD2C/HDT3(NM_120455.4)	60.64	94	28	3	221	305	200	293	4e-28	99.8
Potri.009G149400.2.p	AtHDA3/HD2A/HDT1(NM_114344.4)	59.62	104	40	2	4	106	1	103	2e-38	127
Potri.004G188800.1.p	AtHDA3/HD2A/HDT1(NM_114344.4)	58.06	93	39	0	4	96	1	93	5e-37	123

## Sheet: Table S3
Table S3 All HDACs genes identifed in 8 Rosaceae plants and P. trichocarpa
Gene ID	mRNA ID	Gene name	Sufanmily	Subgroup of HDA1	Length of a.a	Gene Length	Number of exon	Number of UTR	Length of Signal Peptides	Position of TM	Domian
											name	size	position	name	size	position	name	size	position	name	size	position
Pm020717	Pm020717	PmHDA1	HDA1/RPD3	Class I	527	1581	7	0			Hist_deacetyl	292	[36-327]	NLS	PDGVKRK	[12-18]
Pm024325	Pm024325	PmHDA6	HDA1/RPD3	Class I	340	1020	6	0			Hist_deacetyl	163	[40-202]	NLS	KKRR	[16-19]
Pm001272	Pm001272	PmHDA9	HDA1/RPD3	Class I	466	1398	14	0			Hist_deacetyl	293	[65-357]
PARG20644	PARG20644m01	ParHDA1	HDA1/RPD3	Class I	495	1485	7	2			Hist_deacetyl	292	[36-327]
PARG24575	PARG24575m01	ParHDA6	HDA1/RPD3	Class I	467	1401	6	0			Hist_deacetyl	294	[37-330]
PARG01339	PARG01339m01	ParHDA9	HDA1/RPD3	Class I	389	1167	12	0			Hist_deacetyl	293	[16-308]
Prupe.8G183700	Prupe.8G183700.1	PpHDA1	HDA1/RPD3	Class I	495	1485	7	2			Hist_deacetyl	292	[36-327]
Prupe.5G167200	Prupe.5G167200.1	PpHDA6	HDA1/RPD3	Class I	467	1401	6	2			Hist_deacetyl	294	[37-330]
Prupe.6G122500	Prupe.6G122500.1	PpHDA9	HDA1/RPD3	Class I	430	1290	14	2			Hist_deacetyl	293	[24-316]
evm.TU.Chr8.1930	evm.model.Chr8.1930	PsHDA1	HDA1/RPD3	Class I	495	1485	7	2			Hist_deacetyl	292	[36-327]
evm.TU.Chr5.813	evm.model.Chr5.813	PsHDA6	HDA1/RPD3	Class I	359	1077	4	0			Hist_deacetyl	293	[46-339]
evm.TU.Chr6.1234	evm.model.Chr6.1234	PsHDA9	HDA1/RPD3	Class I	430	1290	14	2			Hist_deacetyl	84	[24-316]
Pav_sc0000407.1_g200.1.mk	Pav_sc0000407.1_g200.1.mk	PavHDA1	HDA1/RPD3	Class I	495	1485	7	0			Hist_deacetyl	292	[36-327]
Pav_sc0006018.1_g360.1.mk	Pav_sc0006018.1_g360.1.mk	PavHDA6	HDA1/RPD3	Class I	467	1401	6	0			Hist_deacetyl	294	[37-330]
Pav_sc0006365.1_g030.1.mk	Pav_sc0006365.1_g030.1.mk	PavHDA9-1	HDA1/RPD3	Class I	317	951	9	0			Hist_deacetyl	220	[24-243]
Pav_sc0009459.1_g010.1.br	Pav_sc0009459.1_g010.1.br	PavHDA9-2	HDA1/RPD3	Class I	187	561	5	0			Hist_deacetyl	164	[24-187]
Pyn_C2849.7	PQM42288.1	PyHDA1	HDA1/RPD3	Class I	495	1485	7	0			Hist_deacetyl	292	[36-327]
Pyn_C1693.51	PQQ00480.1	PyHDA6	HDA1/RPD3	Class I	199	597	3	0			Hist_deacetyl	115	[85-199]
Pyn_C1693.52	PQQ00481.1	PyHDA7	HDA1/RPD3	Class I	240	720	5	0			Hist_deacetyl	88	[1-88]
Pyn_C0521.7	PQQ10341.1	PyHDA9	HDA1/RPD3	Class I	414	1242	13	0			Hist_deacetyl	251	[26-276]
HF10663	HF10663-RA	MdHDA1-1	HDA1/RPD3	Class I	495	1485	7	0			Hist_deacetyl	378	[36-327]
HF10684	HF10684-RA	MdHDA1-2	HDA1/RPD3	Class I	371	1113	7	0			Hist_deacetyl	259	[36-161]
HF36232	HF36232-RA	MdHDA1-3	HDA1/RPD3	Class I	495	1485	7	0			Hist_deacetyl	292	[36-327]
HF10676	HF10676-RA	MdHDA11	HDA1/RPD3	Class I	173	519	3	0			Hist_deacetyl	113	[3-115]
HF05075	HF05075-RA	MdHDA12	HDA1/RPD3	Class I	299	897	2	0		[194-216]	Hist_deacetyl	67	[133-199]
HF09084	HF09084-RA	MdHDA6-1	HDA1/RPD3	Class I	860	2580	8	0			Hist_deacetyl	294	[37-330]
HF41356	HF41356-RA	MdHDA6-2	HDA1/RPD3	Class I	696	2088	7	0			Hist_deacetyl	294	[37-330]
HF06011	HF06011-RA	MdHDA9	HDA1/RPD3	Class I	430	1290	14	0			Hist_deacetyl	292	[24-316]
RC6G0321000	RC6G0321000	RcHDA1	HDA1/RPD3	Class I	455	1365	7	3			Hist_deacetyl	290	[1-290]
RC7G0147600	RC7G0147600	RcHDA6-1	HDA1/RPD3	Class I	466	1398	6	2			Hist_deacetyl	294	[36-329]
RC3G0098400	RC3G0098400	RcHDA6-2	HDA1/RPD3	Class I	297	891	1	0			Hist_deacetyl	199	[5-203]
RC7G0370900	RC7G0370900	RcHDA9	HDA1/RPD3	Class I	432	1296	14	2			Hist_deacetyl	273	[24-316]
Potri.009G170700	Potri.009G170700.2	PtHDA902	HDA1/RPD3	Class I	499	1497	7	2			Hist_deacetyl	292	[37-328]
Potri.004G209800	Potri.004G209800.4	PtHDA903	HDA1/RPD3	Class I	501	1503	7	2			Hist_deacetyl	292	[37-328]
Potri.001G460000	Potri.001G460000.1	PtHDA904	HDA1/RPD3	Class I	429	1287	14	2			Hist_deacetyl	293	[24-316]
Potri.015G082500	Potri.015G082500.1	PtHDA908	HDA1/RPD3	Class I	467	1401	6	2			Hist_deacetyl	294	[39-332]
Potri.012G083800	Potri.012G083800.1	PtHDA909	HDA1/RPD3	Class I	440	1320	5	3			Hist_deacetyl	294	[39-332]
Pm024963	Pm024963	PmHDA5	HDA1/RPD3	Class II	1155	3465	21	0			Hist_deacetyl	302	[527-828]
Pm001496	Pm001496	PmHDA8-1	HDA1/RPD3	Class II	383	1149	17	0			Hist_deacetyl	294	[46-339]
Pm017060	Pm017060	PmHDA8-2	HDA1/RPD3	Class II	317	951	4	0			Hist_deacetyl	140	[132-271]
Pm012683	Pm012683	PmHDA14	HDA1/RPD3	Class II	1671	5013	16	0			Hist_deacetyl	348	[1286-1633]
Pm030196	Pm030196	PmHDA15	HDA1/RPD3	Class II	554	1662	17	0			Hist_deacetyl	290	[213-502]
PARG24954	PARG24954m01	ParHDA5	HDA1/RPD3	Class II	667	2001	14	0			Hist_deacetyl	302	[40-341]
PARG01457	PARG01457m01	ParHDA8-1	HDA1/RPD3	Class II	382	1146	3	2			Hist_deacetyl	293	[46-339]
PARG16441	PARG16441m01	ParHDA8-2	HDA1/RPD3	Class II	458	1374	7	0			Hist_deacetyl	165	[251-415]
PARG25069	PARG25069m01	ParHDA15	HDA1/RPD3	Class II	596	1788	17	3			Hist_deacetyl	290	[213-502]
PARG09739	PARG09739m01	ParHDA14	HDA1/RPD3	Class II	444	1332	9	2			Hist_deacetyl	307	[101-407]
Prupe.5G204500	Prupe.5G204500.1	PpHDA5	HDA1/RPD3	Class II	667	2001	14	2			Hist_deacetyl	302	[40-341]
Prupe.6G143900	Prupe.6G143900.1	PpHDA8-1	HDA1/RPD3	Class II	382	1146	3	2			Hist_deacetyl	294	[46-339]
Prupe.2G016900	Prupe.2G016900.1	PpHDA8-2	HDA1/RPD3	Class II	94	282	2	2			Hist_deacetyl	41	[1-84]
Prupe.4G272300	Prupe.4G272300.1	PpHDA14	HDA1/RPD3	Class II	445	1335	9	2			Hist_deacetyl	307	[102-408]
Prupe.5G217800	Prupe.5G217800.1	PpHDA15	HDA1/RPD3	Class II	596	1788	17	3			Hist_deacetyl	290	[213-502]
evm.TU.Chr5.434	evm.model.Chr5.434	PsHDA5	HDA1/RPD3	Class II	667	2001	14	2			Hist_deacetyl	302	[40-341]
evm.TU.Chr6.1470	evm.model.Chr6.1470	PsHDA8-1	HDA1/RPD3	Class II	382	1146	3	2			Hist_deacetyl	294	[46-339]
evm.TU.Chr2.46	evm.model.Chr2.46	PsHDA8-2	HDA1/RPD3	Class II	151	453	1	3			Hist_deacetyl	150	[2-151]
evm.TU.Chr4.2709_evm.TU.Chr4.2710	evm.model.Chr4.2709_evm.model.Chr4.2710	PsHDA14	HDA1/RPD3	Class II	489	1467	6	0			Hist_deacetyl	307	[146-452]
evm.TU.Chr5.314	evm.model.Chr5.314	PsHDA15	HDA1/RPD3	Class II	596	1788	17	0			Hist_deacetyl	290	[213-502]
Pav_sc0000358.1_g140.1.mk	Pav_sc0000358.1_g140.1.mk	PavHDA5	HDA1/RPD3	Class II	663	1989	14	0			Hist_deacetyl	302	[40-341]
Pav_sc0000358.1_g090.1.mk	Pav_sc0000358.1_g090.1.mk	PavHDA5	HDA1/RPD3	Class II	345	1035	8	0			Hist_deacetyl	137	[1-137]
Pav_sc0001120.1_g110.1.mk	Pav_sc0001120.1_g110.1.mk	PavHDA8-1	HDA1/RPD3	Class II	335	1005	3	0			Hist_deacetyl	256	[37-292]
Pav_sc0005304.1_g010.1.br	Pav_sc0005304.1_g010.1.br	PavHDA8-2	HDA1/RPD3	Class II	143	429	2	0	28		Hist_deacetyl	103	[19-121]
Pav_sc0000216.1_g410.1.mk	Pav_sc0000216.1_g410.1.mk	PavHDA14	HDA1/RPD3	Class II	445	1335	9	0			Hist_deacetyl	307	[102-408]
Pav_sc0000383.1_g780.1.mk	Pav_sc0000383.1_g780.1.mk	PavHDA15	HDA1/RPD3	Class II	438	1314	11	0	30	[370-392]	Hist_deacetyl	301	[6-306]
Pav_co3992983.1_g010.1.mk	Pav_co3992983.1_g010.1.mk	PavHDA18	HDA1/RPD3	Class II	61	183	2	0			Hist_deacetyl	61	[1-61]
Pyn_C0309.12	PQQ13266.1	PyHDA8	HDA1/RPD3	Class II	382	1146	3	0			Hist_deacetyl	294	[46-339]
Pyn_C2663.1	PQP91789.1	PyHDA14-1	HDA1/RPD3	Class II	445	1335	9	0			Hist_deacetyl	-61	[102-408]
Pyn_C2372.1	PQP94174.1	PyHDA14-2	HDA1/RPD3	Class II	351	1053	8	0			Hist_deacetyl	307	[8-314]
Pyn_C2663.5	PQP91793.1	PyHDA14-3	HDA1/RPD3	Class II	186	558	5	0			Hist_deacetyl	174	[10-183]
Pyn_C2477.31	PQP93242.1	PyHDA15	HDA1/RPD3	Class II	834	2502	24	0			Hist_deacetyl	290	[446-735]
HF09346	HF09346-RA	MdHDA5-1	HDA1/RPD3	Class II	659	1977	16	0			Hist_deacetyl	302	[41-342]
HF24764	HF24764-RA	MdHDA5-2	HDA1/RPD3	Class II	663	1989	14	0			Hist_deacetyl	302	[41-342]
HF40825	HF40825-RA	MdHDA8	HDA1/RPD3	Class II	382	1146	3	0			Hist_deacetyl	343	[46-339]
HF24367	HF24367-RA	MdHDA14	HDA1/RPD3	Class II	502	1506	10	0			Hist_deacetyl	307	[109-415]
HF09430	HF09430-RA	MdHDA15-1	HDA1/RPD3	Class II	573	1719	17	0			Hist_deacetyl	308	[190-497]
HF24668	HF24668-RA	MdHDA15-2	HDA1/RPD3	Class II	520	1560	15	0			Hist_deacetyl	296	[174-338],[339-469]
RC7G0059300	RC7G0059300	RcHDA5	HDA1/RPD3	Class II	664	1992	14	2			Hist_deacetyl	305	[36-340]
RC5G0420300	RC5G0420300	RcHDA8	HDA1/RPD3	Class II	79	237	1	2			Hist_deacetyl	71	[7-77]
RC2G0299600	RC2G0299600	RcHDA14-1	HDA1/RPD3	Class II	459	1377	9	0			Hist_deacetyl	307	[116-422]
RC6G0022900	RC6G0022900	RcHDA14-2	HDA1/RPD3	Class II	56	168	2	0			Hist_deacetyl	56	[1-56]
RC6G0533000	RC6G0533000	RcHDA14-3	HDA1/RPD3	Class II	56	168	2	0			Hist_deacetyl	56	[1-56]
RC1G0265100	RC1G0265100	RcHDA14-4	HDA1/RPD3	Class II	75	225	1	0			Hist_deacetyl	6	[1-67]
RC7G0074500	RC7G0074500	RcHDA15	HDA1/RPD3	Class II	546	1638	17	3			Hist_deacetyl	289	[160-449]
Potri.005G064200	Potri.005G064200.1	PtHDA901	HDA1/RPD3	Class II	414	1242	9	2			Hist_deacetyl	306	[71-377]
Potri.009G020500	Potri.009G020500.5	PtHDA905	HDA1/RPD3	Class II	379	1137	3	3			Hist_deacetyl	294	[43-336]
Potri.004G092900	Potri.004G092900.1	PtHDA906	HDA1/RPD3	Class II	655	1965	14	3			Hist_deacetyl	301	[36-337]
Potri.012G060400	Potri.012G060400.10	PtHDA907	HDA1/RPD3	Class II	592	1776	17	2			Hist_deacetyl	290	[205-494]
Pm005492	Pm005492	PmHDA2	HDA1/RPD3	Class IV	506	1518	14	0			Hist_deacetyl	284	[106-389]
PARG07599	PARG07599m01	ParHDA2	HDA1/RPD3	Class IV	404	1212	13	2		[20-42]	Hist_deacetyl	284	[106-389]
Prupe.1G413100	Prupe.1G413100.1	PpHDA2	HDA1/RPD3	Class IV	404	1212	13	2		[20-42]	Hist_deacetyl	284	[106-389]
evm.TU.Chr1.1717	evm.model.Chr1.1717	PsHDA2	HDA1/RPD3	Class IV	404	1212	13	2		[20-42]	Hist_deacetyl	284	[106-389]
Pav_sc0000069.1_g920.1.mk	Pav_sc0000069.1_g920.1.mk	PavHDA2	HDA1/RPD3	Class IV	374	1122	12	0		[20-42]	Hist_deacetyl	289	[44-332]
Pyn_C0694.15	PQQ08601.1	PyHDA2-1	HDA1/RPD3	Class IV	387	1161	14	0		[20-42]	Hist_deacetyl	165	[208-372]
Pyn_C3317.77	PQM38408.1	PyHDA2-2	HDA1/RPD3	Class IV	404	1212	3	0		[20-42]	Hist_deacetyl	284	[106-389]
HF21219	HF21219-RA	MdHDA2	HDA1/RPD3	Class IV	426	1278	15	0		[34-56]	Hist_deacetyl	284	[120-403]
RC6G0587500	RC6G0587500	RcHDA2-1	HDA1/RPD3	Class IV	431	1293	12	1		[12-39]	Hist_deacetyl	293	[123-416]
RC0G0043900	RC0G0043900	RcHDA2-2	HDA1/RPD3	Class IV	213	639	9	0			Hist_deacetyl	146	[67-212]
Potri.006G230300	Potri.006G230300.5	PtHDA910	HDA1/RPD3	Class IV	391	1173	13	2			Hist_deacetyl	284	[100-383]
Pm001222	Pm001222	PmHDT1	HD2		247	741	8	0			MEFWG	5	[1-5]	Deacetylase catalytic domain	86	[6-91]	NLS	4[KKAK]		ZnF_C2H2	22	[222-243]
Pm026245	Pm026245	PmHDT3	HD2		296	888	10	0			MEFWG	5	[1-5]	Deacetylase catalytic domain	87	[6-92]	NLS	4[KKAK]		ZnF_C2H2	22	[270-291]
PARG01141	PARG01141m01	ParHDT1	HD2		286	858	10	2			MEFWG	5	[1-5]	Deacetylase catalytic domain	86	[6-91]	NLS	4[KKAK]		ZnF_C2H2	22	[262-283]
Prupe.7G118500	Prupe.7G118500.1	PpHDT3	HD2		296	888	10	2			MEFWG	5	[1-5]	Deacetylase catalytic domain	87	[6-92]	NLS	4[KKAK]		ZnF_C2H2	22	[271-292]
Prupe.6G118700	Prupe.6G118700.1	PpHDT1	HD2		318	954	9	3	31		/	/	/	Deacetylase catalytic domain	86	[28-113]	NLS	4[KKAK]		ZnF_C2H2	22	[294-315]
evm.TU.Chr7.1544	evm.model.Chr7.1544	PsHDT3	HD2		296	888	10	2			MEFWG	5	[1-5]	Deacetylase catalytic domain	87	[6-92]	NLS	4[KKAK]		ZnF_C2H2	22	[248-269]
evm.TU.Chr6.1192_evm.TU.Chr6.1193	evm.model.Chr6.1192_evm.model.Chr6.1193	PsHDT1	HD2		286	858	10	2			MEFWG	5	[1-5]	Deacetylase catalytic domain	86	[6-91]	NLS	4[KKAK]		ZnF_C2H2	22	[262-283]
Pyn_C1921.23	PQP98163.1	PyHDT3	HD2		218	654	8	0			MEFWG	5	[1-5]	Deacetylase catalytic domain	87	[6-92]	NLS	4[KKAK]		ZnF_C2H2	22	[193-214]
Pyn_C3167.1	PQM39691.1	PyHDT1	HD2		103	309	4	0			/	/	/	/	/	/	NLS	4[KKAK]		ZnF_C2H2	22	[79-100]
HF40662	HF40662-RA	MdHDT1-1	HD2		302	906	11	0			/	/	/	Deacetylase catalytic domain	79	[30-108]	NLS	4[KKAK]		ZnF_C2H2	22	[278-299]
HF33026	HF33026-RA	MdHDT1-2	HD2		286	858	1	0			MEFWG	5	[1-5]	Deacetylase catalytic domain	86	[6-91]	NLS	4[KKAK]		ZnF_C2H2	22	[262-283]
HF06037	HF06037-RA	MdHDT1-3	HD2		349	1047	9	0	27		MEFWG	5	[1-5]	Deacetylase catalytic domain	103	[6-108]	NLS	4[KKAK]		ZnF_C2H2	22	[325-346]
Pav_sc0000467.1_g060.1.mk	Pav_sc0000467.1_g060.1.mk	PavHDT1	HD2		272	816	8	0			MEFWG	5	[1-5]	Deacetylase catalytic domain	86	[6-91]	NLS	4[KKAK]		ZnF_C2H2	22	[248-269]
Pav_sc0000363.1_g190.1.mk	Pav_sc0000363.1_g190.1.mk	PavHDT3	HD2		213	639	7	0	21		/	/	/	/	/	/	NLS	4[KKAK]		ZnF_C2H2	22	[188-209]
RC5G0470000	RC5G0470000	RcHDT1-1	HD2		115	345	3	2			MEFWG	5	[1-5]	Deacetylase catalytic domain	86	[6-91]	/	4[KKAK]		/	/	/
RC5G0469900	RC5G0469900	RcHDT1-2	HD2		205	615	6	2			/	/	/	/	/	/	NLS	4[KKAK]		ZnF_C2H2	22	[180-201]
RC3G0233400	RC3G0233400	RcHDT3-1	HD2		130	390	5	2			/	/	/	/	/	/	NLS	4[KKAK]		ZnF_C2H2	22	[105-126]
RC3G0233500	RC3G0233500	RcHDT3-2	HD2		105	315	3	2			MKFWG	5	[5-9]	Deacetylase catalytic domain	87	[10-96]	/	4[KKAK]		/	/	/
Potri.006G116500	Potri.006G116500.1	PtHDT903	HD2		305	915	10	2			MEFWG	5	[1-5]	Deacetylase catalytic domain	88	[6-93]	NLS	4[KKAK]		ZnF_C2H2	22	[281-302]
Potri.004G188800	Potri.004G188800.1	PtHDT902	HD2		279	837	8	2			MEFWG	5	[4-8]	Deacetylase catalytic domain	87	[9-95]	NLS	4[KKAK]		ZnF_C2H2	22	[255-276]
Potri.009G149400	Potri.009G149400.2	PtHDT901	HD2		275	825	8	2			MEFWG	5	[4-8]	Deacetylase catalytic domain	86	[9-94]	NLS	4[KKAK]		ZnF_C2H2	22	[251-272]
Pm012119	Pm012119	PmSRT1	SIR2		472	1416	14	0			SIR2	165	[52-216]
Pm012571	Pm012571	PmSRT2	SIR2		290	870	9	0	21		SIR2	220	[14-233]
PARG09445	PARG09445m01	ParSRT1	SIR2		644	1932	16	2	21		SIR2	165	[14-178]
PARG09672	PARG09672m02	ParSRT2	SIR2		391	1173	11	2			SIR2	219	[117-335]
Prupe.4G243700	Prupe.4G243700.1	PpSRT1	SIR2		471	1413	14	2			SIR2	165	[52-216]
Prupe.4G275900	Prupe.4G275900.1	PpSRT2	SIR2		391	1173	11	3			SIR2	219	[117-335]
evm.TU.Chr4.2245	evm.model.Chr4.2245	PsSRT1	SIR2		149	447	6	0			SIR2	34	[52-85]
evm.TU.Chr4.2754	evm.model.Chr4.2754	PsSRT2	SIR2		476	1428	10	3			SIR2	208，76	[117-324,345-420]
HF04109	HF04109-RA	MdSRT1	SIR2		484	1452	14	0			SIR2	165	[52-216]
HF24385	HF24385-RA	MdSRT2	SIR2		502	1506	13	0			SIR2	218	[199-417]
HF02532	HF02532-RA	MdSRT3	SIR2		357	1071	10	0			SIR2	102	[1-102]
Pav_sc0000052.1_g720.1.mk	Pav_sc0000052.1_g720.1.mk	PavSRT1	SIR2		482	1446	14	0			SIR2	165	[52-216]
Pav_sc0005787.1_g010.1.mk	Pav_sc0005787.1_g010.1.mk	PavSRT2	SIR2		329	987	11	0			SIR2	31139	[110-140],[185-323]
RC5G0440000	RC5G0440000	RcSRT1	SIR2		469	1407	14	2			SIR2	165	[52-216]
RC2G0306100	RC2G0306100	RcSRT2	SIR2		86	258	3	1			SIR2	44	[3-46]
RC2G0306000	RC2G0306000	RcSRT3	SIR2		337	1011	9	2			SIR2	187	[113-299]
Potri.005G068400	Potri.005G068400.1	PtSRT901	SIR2		387	1161	11	3			SIR2	219	[113-331]
Potri.001G368100	Potri.001G368100.1	PtSRT902	SIR2		464	1392	14	2			SIR2	165	[52-216]

## Sheet: Table S4
Table S4 The physicochemical parameters of all PmHDACs proteins
Gene family	Gene ID	Gene name	Protein Molecular weight/Dak	Subcellular Localization	pI	Grand average of hydropathicity	Aliphatic index	Instability index
RPD3/HDA1	Pm020717	PmHDA1	59162.6	Nucleus	5.17	-0.435	80.24	39.54
	Pm024325	PmHDA6	38263.8	Nucleus	5.06	-0.641	61.21	40.58
	Pm001272	PmHDA9	52535.2	Cytoplasm	5.19	-0.376	76.88	30.89
	Pm024963	PmHDA5	128616	Cytoplasm	5.69	-0.349	80.54	47.35
	Pm001496	PmHDA8-1	41524.1	Nucleus	5.47	-0.165	84.76	25.74
	Pm017060	PmHDA8-2	34420.9	Nucleus	4.99	-0.188	78.67	39.76
	Pm012683	PmHDA14	188010	Endoplasmic reticulum	5.41	-0.121	74.3	43.37
	Pm030196	PmHDA15	60132.2	Nucleus	5.52	-0.369	95.49	34.95
	Pm005492	PmHDA2	56608.8	Chloroplast	8.71	-0.071	98.61	37.77
HD2	Pm001222	PmHDT1	26188.3	Nucleus	5.71	-0.863	54.79	40.83
	Pm026245	PmHDT3	32399.8	Nucleus	5.08	-0.934	57.15	45.68
SIR2	Pm012119	PmSRT1	52839.5	Chloroplast	9.19	-0.207	79	41.11
	Pm012571	PmSRT2	32083.8	Chloroplast	8.35	-0.213	94.14	45.16

## Sheet: Table S5
Table S5 Segmental duplication gene pairs identifed in ROHDACs
Segmetal array ID	Gene ID	Gene name	Sufanmily
HDACs_Segmetal-1	HF09346	MdHDA5-1	RPD3/HDA1
HDACs_Segmetal-1	HF24764	MdHDA5-2	RPD3/HDA1
HDACs_Segmetal-2	HF09430	MdHDA15-1	RPD3/HDA1
HDACs_Segmetal-2	HF24668	MdHDA15-2	RPD3/HDA1
HDACs_Segmetal-3	HF09084	MdHDA6-1	RPD3/HDA1
HDACs_Segmetal-3	HF41356	MdHDA6-2	RPD3/HDA1
HDACs_Segmetal-4	PARG01339	ParHDA9	RPD3/HDA1
HDACs_Segmetal-4	PARG01457	ParHDA8-1	RPD3/HDA1
HDACs_Segmetal-5	HF04109	MdSRT1	SIR2
HDACs_Segmetal-5	HF02532	MdSRT3	SIR2
HDACs_Segmetal-6	HF40662	MdHDT1-1	HD2
HDACs_Segmetal-6	HF06037	MdHDT1-3	HD2
HDACs_Segmetal-7	Pm001222	PmHDT1	HD2
HDACs_Segmetal-7	Pm026245	PmHDT3	HD2
HDACs_Segmetal-8	Pav_sc0000467.1_g060.1.mk	PavHDT1	HD2
HDACs_Segmetal-8	Pav_sc0000363.1_g190.1.mk	PavHDT3	HD2
HDACs_Segmetal-9	Prupe.6G118700	PpHDT1	HD2
HDACs_Segmetal-9	Prupe.7G118500	PpHDT3	HD2
HDACs_Segmetal-10	RC3G0233500	RcHDT3-2	HD2
HDACs_Segmetal-10	RC5G0470000	RcHDT1-1	HD2
HDACs_Segmetal-11	RC3G0233400	RcHDT3-1	HD2
HDACs_Segmetal-11	RC5G0469900	RcHDT1-2	HD2

## Sheet: Table S6
Table S6 17 cis-elements in PmHDAC gene promoters and their functions
element	number	function
G-box	32	cis-acting regulatory element involved in light responsiveness
ABRE	25	cis-acting element involved in the abscisic acid responsiveness
CGTCA-motif	16	cis-acting regulatory element involved in the MeJA-responsiveness
TGACG-motif	16	cis-acting regulatory element involved in the MeJA-responsiveness
LTR	10	cis-acting element involved in low-temperature responsiveness
MBS	10	MYB binding site involved in drought-inducibility
P-box	10	gibberellin-responsive element
CAT-box	9	cis-acting regulatory element related to meristem expression
TCA-element	9	cis-acting element involved in salicylic acid responsiveness
TGA-element	7	auxin-responsive element
AuxRR-core	6	cis-acting regulatory element involved in auxin responsiveness
TATC-box	4	cis-acting element involved in gibberellin-responsiveness
TC-rich repeats	3	cis-acting element involved in defense and stress responsiveness
RY-element	2	cis-acting regulatory element involved in seed-specific regulation
motif I	1	cis-acting regulatory element root specific
MSA-like	1	cis-acting element involved in cell cycle regulation
HD-Zip 1	1	element involved in differentiation of the palisade mesophyll cells

## Sheet: Table S7
Table S7 The primer list used in this study
Gene name	Primer name	Sequences(5'to3')
PmHDA1	F1	TTATTTCCCAGGCACAGGAG
	R1	ATCATCAATCCCATCGTCCA
PmHDA6	F2	CTCATACACCCAGCGTTCCT
	R2	TGGTTTCTCGTCTTCCATCC
PmHDA9	F3	TGGTTACAGGAGGTGGTGGA
	R3	CCCCAAAAAGAAGAGGGAAG
PmHDA5	F4	ATCAGTTCCCGCTTTCTGG
	R4	ATCCCACCCTCCTCATTCTC
PmHDA8-1	F5	GTCCATCTCACCCACAGAATG
	R5	GCCAATGACCAGAACCATCA
PmHDA8-2	F6	TGGCTTCTGCTTCCTGACAA
	R6	CATTCTGTGGGTGAGATGGAC
PmHDA14	F7	CCTTGTCTCTGCTGGGTATGA
	R7	GAATCTGCCACGGAATAGGA
PmHDA15	F8	GATGATGTTGCCCATTGTGA
	R8	CTGTGTCTTTCCCTTGTGTCG
PmHDA2	F9	AGACCTCAAGAACGCATCCA
	R9	GAGCAGCATTGGTAAGCACA
PmHDT1	F10	TAAAACACCCGTCCCTGCTA
	R10	GCTTGGGCTTGTCACCTGTA
PmHDT3	F11	TGACGACGATGCTGATAGTGA
	R11	CTGTGCTTTGCCTTTGTATGG
PmSRT1	F12	CCGAAGGACAAGAAAGCAAA
	R12	CGGACAAATGGAGGAATCTG
PmSRT2	F13	TAATCCAAAGTGGGCAGAGG
	R13	TCAATGTCACCGTCAGGTCTC
Actin	F14	CCCTAAGGCTAACAGAGAAAAGA
	R14	CAGCAAGGTCCAGACGAAGAAT
